# Supplementary material for: A MET-PTPRK kinase-phosphatase rheostat controls ZNRF3 and Wnt signaling
Source: eLife. 2021 Sep 30;10:e70885. doi: 10.7554/eLife.70885 (PMC8516413; doi:10.7554/eLife.70885)
Supplement: Figure 1—source data 1. [file elife-70885-fig1-data1.zip]

Archive with 5 entries (4 files):
- Figure 1-source data 1/
- Figure 1-source data 1/Figure 1D_Input (FAK_SRC).tif
- Figure 1-source data 1/Figure 1D_Input (MET).tif
- Figure 1-source data 1/Figure 1D_IP(HA).tif
- Figure 1-source data 1/Figure 1D_IP(pTyr).tif
