# Supplementary material for: A MET-PTPRK kinase-phosphatase rheostat controls ZNRF3 and Wnt signaling
Source: eLife. 2021 Sep 30;10:e70885. doi: 10.7554/eLife.70885 (PMC8516413; doi:10.7554/eLife.70885)
Supplement: Figure 2—source data 1. [file elife-70885-fig2-data1.zip]

Archive with 20 entries (14 files):
- Figure 2-source data1/
- Figure 2-source data1/Figure 2A/
- Figure 2-source data1/Figure 2A/Figure 2A (ERK)tif.tif
- Figure 2-source data1/Figure 2A/Figure 2A (HA)tif.tif
- Figure 2-source data1/Figure 2A/Figure 2A (pTyr_pY416)tif.tif
- Figure 2-source data1/Figure 2A/Figure 2A (SRC)tif.tif
- Figure 2-source data1/Figure 2B/
- Figure 2-source data1/Figure 2B/Figure 2B (HA).tif
- Figure 2-source data1/Figure 2B/Figure 2B (pTyr).tif
- Figure 2-source data1/Figure 2D/
- Figure 2-source data1/Figure 2D/Figure 2D Input(MET).tif
- Figure 2-source data1/Figure 2D/Figure 2D IP(HA).tif
- Figure 2-source data1/Figure 2D/Figure 2D IP(MET_SRC)_Input(SRC).tif
- Figure 2-source data1/Figure 2E/
- Figure 2-source data1/Figure 2E/Figure 2E Input(MET_SRC).tif
- Figure 2-source data1/Figure 2E/Figure 2E IP(HA).tif
- Figure 2-source data1/Figure 2E/Figure 2E IP(pTyr).tif
- Figure 2-source data1/Figure 2F/
- Figure 2-source data1/Figure 2F/Figure 2F IP(HA).tif
- Figure 2-source data1/Figure 2F/Figure 2F IP(pTyr).tif
