# Supplementary material for: A MET-PTPRK kinase-phosphatase rheostat controls ZNRF3 and Wnt signaling
Source: eLife. 2021 Sep 30;10:e70885. doi: 10.7554/eLife.70885 (PMC8516413; doi:10.7554/eLife.70885)
Supplement: Figure 2—source data 2. [file elife-70885-fig2-data2.zip]

Archive with 3 entries (2 files):
- Figure 2- source data 2/
- Figure 2- source data 2/Densitometric analysis for Figure 2A.xlsx
- Figure 2- source data 2/Densitometric analysis for Figure 2B.xlsx
