# Supplementary material for: A MET-PTPRK kinase-phosphatase rheostat controls ZNRF3 and Wnt signaling
Source: eLife. 2021 Sep 30;10:e70885. doi: 10.7554/eLife.70885 (PMC8516413; doi:10.7554/eLife.70885)
Supplement: Figure 3—source data 1. [file elife-70885-fig3-data1.zip]

Archive with 21 entries (16 files):
- Figure 3-source data 1/
- Figure 3-source data 1/Figure 3A/
- Figure 3-source data 1/Figure 3A/Figure 3A Input (MET).tif
- Figure 3-source data 1/Figure 3A/Figure 3A Input (pMET).tif
- Figure 3-source data 1/Figure 3A/Figure 3A Input (Tub).tif
- Figure 3-source data 1/Figure 3A/Figure 3A IP (HA).tif
- Figure 3-source data 1/Figure 3A/Figure 3A IP (pTyr).tif
- Figure 3-source data 1/Figure 3B/
- Figure 3-source data 1/Figure 3B/Figure 3B Input(Tub_MET)tif.tif
- Figure 3-source data 1/Figure 3B/Figure 3B IP(HA)tif.tif
- Figure 3-source data 1/Figure 3B/Figure 3B IP(pTyr)tif.tif
- Figure 3-source data 1/Figure 3C/
- Figure 3-source data 1/Figure 3C/Figure 3C Input(MET).tif
- Figure 3-source data 1/Figure 3C/Figure 3C Input(Tub).tif
- Figure 3-source data 1/Figure 3C/Figure 3C IP(HA).tif
- Figure 3-source data 1/Figure 3C/Figure 3C IP(MET)_Input(pMET).tif
- Figure 3-source data 1/Figure 3D/
- Figure 3-source data 1/Figure 3D/Figure 3D Input(MET).tif
- Figure 3-source data 1/Figure 3D/Figure 3D Input(Tub).tif
- Figure 3-source data 1/Figure 3D/Figure 3D IP(HA).tif
- Figure 3-source data 1/Figure 3D/Figure 3D IP(pTyr)_Input(pMET).tif
