# Supplementary material for: A MET-PTPRK kinase-phosphatase rheostat controls ZNRF3 and Wnt signaling
Source: eLife. 2021 Sep 30;10:e70885. doi: 10.7554/eLife.70885 (PMC8516413; doi:10.7554/eLife.70885)
Supplement: Figure 4—source data 1. [file elife-70885-fig4-data1.zip]

Archive with 15 entries (11 files):
- Figure 4-source data 1/
- Figure 4-source data 1/Figure 4A/
- Figure 4-source data 1/Figure 4A/Figure 4A Input (Tub_HA).tif
- Figure 4-source data 1/Figure 4A/Figure 4A IP (HA).tif
- Figure 4-source data 1/Figure 4A/Figure 4A IP(TfR_MET)_ Input(MET).tif
- Figure 4-source data 1/Figure 4B/
- Figure 4-source data 1/Figure 4B/Figure 4B Input(HA_Tub).tif
- Figure 4-source data 1/Figure 4B/Figure 4B IP(HA).tif
- Figure 4-source data 1/Figure 4B/Figure 4B IP(IRb).tif
- Figure 4-source data 1/Figure 4B/Figure 4B IP(MET)_ Input (MET).tif
- Figure 4-source data 1/Figure 4C/
- Figure 4-source data 1/Figure 4C/Figure 4C Input (HA_Tub).tif
- Figure 4-source data 1/Figure 4C/Figure 4C Input (pMET).tif
- Figure 4-source data 1/Figure 4C/Figure 4C IP (HA).tif
- Figure 4-source data 1/Figure 4C/Figure 4C IP (TfR)_Input (MET).tif
