# Supplementary material for: A MET-PTPRK kinase-phosphatase rheostat controls ZNRF3 and Wnt signaling
Source: eLife. 2021 Sep 30;10:e70885. doi: 10.7554/eLife.70885 (PMC8516413; doi:10.7554/eLife.70885)
Supplement: Figure 4—figure supplement 1—source data 1. [file elife-70885-fig4-figsupp1-data1.zip]

Archive with 9 entries (6 files):
- Figure 4-Figure supplement 1- source data 1/
- Figure 4-Figure supplement 1- source data 1/Figure 4-Figure supplement 1A/
- Figure 4-Figure supplement 1- source data 1/Figure 4-Figure supplement 1A/Figure4-Figure supplement 1_ Input (HA_Tub).tif
- Figure 4-Figure supplement 1- source data 1/Figure 4-Figure supplement 1A/Figure4-Figure supplement 1_ IP (HA).tif
- Figure 4-Figure supplement 1- source data 1/Figure 4-Figure supplement 1A/Figure4-Figure supplement 1_ IP (TfR).tif
- Figure 4-Figure supplement 1- source data 1/Figure 4-Figure supplement 1B/
- Figure 4-Figure supplement 1- source data 1/Figure 4-Figure supplement 1B/Figure 4-Figure supplement 1B_Input (HA_Tub).tif
- Figure 4-Figure supplement 1- source data 1/Figure 4-Figure supplement 1B/Figure 4-Figure supplement 1B_IP (HA).tif
- Figure 4-Figure supplement 1- source data 1/Figure 4-Figure supplement 1B/Figure 4-Figure supplement 1B_IP (IRb).tif
