# Supplementary material for: A MET-PTPRK kinase-phosphatase rheostat controls ZNRF3 and Wnt signaling
Source: eLife. 2021 Sep 30;10:e70885. doi: 10.7554/eLife.70885 (PMC8516413; doi:10.7554/eLife.70885)
Supplement: Figure 5—source data 1. [file elife-70885-fig5-data1.zip]

Archive with 17 entries (12 files):
- Figure 5-source data1/
- Figure 5-source data1/Figure 5A/
- Figure 5-source data1/Figure 5A/Figure 5A_Input (MET).tif
- Figure 5-source data1/Figure 5A/Figure 5A_Input (pMET_HA).tif
- Figure 5-source data1/Figure 5A/Figure 5A_Input (V5_ERK).tif
- Figure 5-source data1/Figure 5B/
- Figure 5-source data1/Figure 5B/Figure 5B_Input (ERK).tif
- Figure 5-source data1/Figure 5B/Figure 5B_Input (HA).tif
- Figure 5-source data1/Figure 5B/Figure 5B_Input (MET).tif
- Figure 5-source data1/Figure 5B/Figure 5B_Input (pMET).tif
- Figure 5-source data1/Figure 5B/Figure 5B_Input (V5).tif
- Figure 5-source data1/Figure 5C/
- Figure 5-source data1/Figure 5C/Figure 5C_Input (LRP6).tif
- Figure 5-source data1/Figure 5C/Figure 5C_Input (Tubulin).tif
- Figure 5-source data1/Figure 5D/
- Figure 5-source data1/Figure 5D/Figure 5D_Input (b-cat).tif
- Figure 5-source data1/Figure 5D/Figure 5D_Input (ERK).tif
