# Supplementary material for: A MET-PTPRK kinase-phosphatase rheostat controls ZNRF3 and Wnt signaling
Source: eLife. 2021 Sep 30;10:e70885. doi: 10.7554/eLife.70885 (PMC8516413; doi:10.7554/eLife.70885)
Supplement: Figure 5—figure supplement 1—source data 1. [file elife-70885-fig5-figsupp1-data1.zip]

Archive with 8 entries (7 files):
- Figure 5-figure supplement 1 - source data 1/
- Figure 5-figure supplement 1 - source data 1/Figure 5-figure supplement 1A (LRP6_Tubulin).jpg
- Figure 5-figure supplement 1 - source data 1/Figure 5-figure supplement 1A (MET).jpg
- Figure 5-figure supplement 1 - source data 1/Figure 5-figure supplement 1A (phosphoMET).jpg
- Figure 5-figure supplement 1 - source data 1/Figure 5-figure supplement 1B.jpg
- Figure 5-figure supplement 1 - source data 1/Figure 5-figure supplement 1C.jpg
- Figure 5-figure supplement 1 - source data 1/Figure 5-figure supplement 1D (bCat).jpg
- Figure 5-figure supplement 1 - source data 1/Figure 5-figure supplement 1D (GAPDH).jpg
